# Supplementary material for: An exploration on the machine-learning-based stroke prediction model
Source: Front Neurol. 2024 Apr 29;15:1372431. doi: 10.3389/fneur.2024.1372431 (PMC11089140; doi:10.3389/fneur.2024.1372431)
Supplement: Supplementary file 1 [file Data_Sheet_1.ZIP]

Archive with 2 entries (1 files):
- Supplementary file/
- Supplementary file/apoplexy_machine_learning.R
