# Supplementary material for: An exploration on the machine-learning-based stroke prediction model
Source: Front Neurol. 2024 Apr 29;15:1372431. doi: 10.3389/fneur.2024.1372431 (PMC11089140; doi:10.3389/fneur.2024.1372431)
Supplement: Supplementary file 1 [file Data_Sheet_1.ZIP › Supplementary file/apoplexy_machine_learning.R]

# Step 1: Loading R Packages and Data Retrieval

library(ROSE)
library(caret)
library(pheatmap)
library(tidyverse)

neurosurgery_data <- readxl::read_xls("neurosurgery_20230317.xls")

# Step 2: Dataset Splitting and Processing

trainIndex <- createDataPartition(transformed$ch, p = .7, 
                                  list = FALSE, 
                                  times = 1)
train_data <- transformed[trainIndex,]
test_data <- transformed[-trainIndex,]

preProcValues <- preProcess(train_data, method = c("center", "scale"))
train_data <- predict(preProcValues, newdata = train_data)
train_data <- ROSE(group ~ ., data  = train_data)$data

preProcValues <- preProcess(test_data, method = c("center", "scale"))
test_data <- predict(preProcValues, newdata = test_data)

# Step 3: Model Establishment

fitControl <- trainControl(method = "repeatedcv",
                           number = 10,
                           repeats = 10,
                           classProbs = TRUE,
                           summaryFunction = twoClassSummary)

rf_grid <-  expand.grid(mtry = 2:14)
neurosurgery_rf_model <- train(group ~ ., data = train_data,
                               method = "rf", 
                               trControl = fitControl,
                               metric = "ROC",
                               tuneGrid = rf_grid,
                               verbose = FALSE)

svm_grid <-  expand.grid(sigma = seq(0.1,1,0.1),C=seq(0.1,1,0.1))
neurosurgery_svm_model <- train(group ~ ., data = train_data,
                                method = "svmRadial", 
                                trControl = fitControl,
                                metric = "ROC",
                                tuneGrid = svm_grid,
                                verbose = FALSE) 

gbm_grid <-  expand.grid(interaction.depth = 1:5, 
                        n.trees = (1:10)*50, 
                        shrinkage = 0.1,
                        n.minobsinnode = c(10,20))
neurosurgery_gbm_model <- train(group ~ ., data = train_data,
                                method = "gbm", 
                                trControl = fitControl,
                                metric = "ROC",
                                tuneGrid = gbm_grid,
                                verbose = FALSE)

# Step 3: Plot Model ROC Bwplots

resamps <- resamples(list(GBM = neurosurgery_gbm_model,
                          SVM = neurosurgery_svm_model,
                          RF = neurosurgery_rf_model))
pdf("plots/01.roc_bwplots.pdf",height = 4)
bwplot(resamps, layout = c(3, 1))
dev.off()

# Step 4: Model Variable Importance

importance <- varImp(neurosurgery_rf_model, scale = FALSE)
pdf("plots/02.var_importance.pdf")
plot(importance)
dev.off()

# Step 5: Model Evaluation

test_pred <- predict(neurosurgery_rf_model,test_data)
test_roc <- reportROC::reportROC(gold=test_data$group,predictor.binary=test_pred)
pdf("plots/03.test_roc.pdf")
test_roc
dev.off()

lift_results <- data.frame(Class = test_data$group)
lift_results$rf <- predict(neurosurgery_rf_model, test_data, type = "prob")[,"no"]
cal_obj <- calibration(Class ~ rf,
                       data = lift_results,
                       cuts = 13)
pdf("plots/04.test_calibration.pdf")
plot(cal_obj, type = "l")
dev.off()

roc_data <- data.frame(obs = test_data$group, 
                       pred = predict(neurosurgery_rf_model,test_data))

pdf("plots/05.test_Confusion_Matrix.pdf")
pheatmap(table(roc_data), display_numbers = TRUE,
         main = "rf",
         number_format = "%.0f", cluster_cols = F,legend = FALSE,
         cluster_rows = F, labels_row = c("Non−Stroke", "Stroke"),
         labels_col = c("Non−Stroke", "Stroke"),
         color = colorRampPalette(RColorBrewer::brewer.pal(n = 9, name = "YlOrRd")[1:5])(100)
)
dev.off()
